# Supplementary material for: Functional and Metabolomic Analyses of Chamomile Jelly Derived from Gelatin Capsule Waste with Inulin and Polydextrose as Prebiotic Sugar Substitutes
Source: Antioxidants (Basel). 2025 Nov 19;14(11):1380. doi: 10.3390/antiox14111380 (PMC12649176; doi:10.3390/antiox14111380)
Supplement: Supplementary file 1 [file antioxidants-14-01380-s001.zip]

Archive with 1 entries (1 files):
- antioxidants-3949799-supplementary.pdf
